# Supplementary material for: Current practice patterns of osteoporosis treatment in cancer patients and effects of therapeutic interventions in a tertiary center
Source: PLoS One. 2021 Mar 11;16(3):e0248188. doi: 10.1371/journal.pone.0248188 (PMC7951835; doi:10.1371/journal.pone.0248188)
Supplement: S1 Data — (XLSX) [file pone.0248188.s001.xlsx]

## Sheet: raw data for stata
gender	age	diagnosis	treatment way	treatment	bone metastasis	cancer	double	RT	chemo	steroid	adverse effect	period of AE to die	study time	period to AE		side effect
1	70	1	0	0	0	2	0	1	1	1	0	10000	31	31	0.0849315	0
1	55	1	0	0	1	1	0	1	1	1	1	5000	54	45	0.123288	0
1	81	1	0	0	0	2	0	1	1	1	0	10000	81	81	0.221918	0
0	65	2	0	0	1	0	0	0	1	1	1	73	145	72	0.19726	0
0	70	0	2	1	0	0	0	0	0	0	0	20000	182	182	0.49863	0
0	75	1	0	0	0	1	0	0	1	1	1	41	183	142	0.389041	0
0	71	1	0	0	0	2	0	0	0	0	1	5000	184	67	0.183562	0
1	75	1	0	0	0	1	0	0	0	0	0	20000	184	184	0.50411	0
0	82	1	0	0	0	3	0	0	1	0	0	20000	185	185	0.506849	0
0	49	0	0	0	0	3	0	0	1	1	0	20000	187	187	0.512329	0
0	66	1	2	1	0	1	0	0	1	1	1	15	187	172	0.471233	0
0	74	1	2	1	0	1	0	0	1	1	0	10000	189	189	0.517808	0
1	61	1	4	1	1	2	0	1	1	1	0	10000	189	189	0.517808	0
1	69	2	0	0	0	1	0	1	1	1	1	73	193	120	0.328767	0
0	72	1	0	0	0	2	0	0	1	1	0	10000	195	195	0.534247	0
1	72	1	0	0	0	4	0	1	1	1	1	35	196	161	0.441096	0
1	71	1	0	0	0	2	0	0	1	0	0	10000	198	198	0.542466	0
0	64	1	0	0	0	0	0	0	1	1	1	5000	200	170	0.465753	0
0	69	0	2	1	0	0	0	1	0	0	0	20000	210	210	0.575342	0
1	80	1	0	0	0	1	0	0	1	1	1	5000	217	151	0.413699	0
1	60	1	0	0	0	2	0	0	1	1	0	20000	222	222	0.608219	0
1	75	1	0	0	0	1	1	1	1	1	0	10000	223	223	0.610959	0
0	82	1	0	0	0	2	0	0	1	1	1	5000	225	172	0.471233	0
0	80	1	0	0	0	0	0	0	1	1	1	10000	225	225	0.616438	0
0	81	1	0	0	0	1	0	0	1	1	1	22	236	214	0.586301	0
1	67	1	0	0	0	1	0	0	1	1	1	14	238	224	0.613699	0
1	69	1	0	0	0	1	0	1	1	0	1	30	250	220	0.60274	0
0	83	1	0	0	1	0	0	1	0	0	0	10000	252	252	0.690411	0
1	60	1	2	1	1	2	0	0	0	0	0	10000	254	254	0.69589	0
1	75	1	0	0	0	1	0	1	1	1	1	19	255	236	0.646575	0
0	75	1	0	0	0	1	0	0	0	0	1	5000	258	253	0.693151	0
0	75	1	0	0	0	4	0	0	0	0	0	20000	259	259	0.709589	0
0	74	1	2	1	0	1	0	0	1	1	0	20000	263	263	0.720548	0
0	65	1	0	0	0	2	0	0	1	1	0	10000	265	265	0.726027	0
0	83	1	0	0	0	3	0	0	0	1	0	10000	266	266	0.728767	0
0	77	2	0	0	0	5	1	1	1	1	1	5000	267	175	0.479452	0
0	74	1	1	1	0	0	0	0	1	1	0	10000	274	274	0.750685	0
0	77	2	0	0	0	3	0	0	1	0	1	192	276	84	0.230137	0
0	91	1	2	1	0	3	0	0	1	1	1	5000	277	277	0.758904	0
0	81	1	2	1	0	2	0	0	1	1	1	176	287	111	0.30411	0
1	61	1	0	0	1	1	0	0	1	0	0	10000	291	291	0.79726	0
0	56	1	4	1	1	2	0	0	1	1	0	20000	291	291	0.79726	0
1	82	1	0	0	0	4	0	1	0	0	0	10000	300	300	0.821918	0
0	71	1	0	0	0	2	0	1	1	1	0	20000	302	302	0.827397	0
1	77	0	2	1	1	0	0	0	1	1	1	167	307	140	0.383562	0
1	78	1	0	0	0	4	0	1	0	0	0	10000	313	313	0.857534	0
0	59	2	0	0	0	4	0	1	1	1	0	10000	314	314	0.860274	0
0	83	1	0	0	0	5	0	0	1	1	1	152	315	163	0.446575	0
0	82	1	0	0	0	1	0	0	1	1	0	10000	315	315	0.863014	0
0	69	1	0	0	1	1	0	0	1	1	1	14	317	303	0.830137	0
0	72	1	0	0	0	2	0	0	1	0	0	10000	323	323	0.884932	0
1	81	1	0	0	0	3	0	0	1	1	1	189	324	111	0.30411	0
1	72	1	0	0	0	2	1	1	0	0	0	20000	325	325	0.890411	0
1	71	1	0	0	0	1	0	0	1	1	0	10000	334	334	0.915068	0
1	77	1	0	0	0	4	0	1	1	0	1	128	338	210	0.575342	0
1	73	1	0	0	0	2	0	0	1	0	0	10000	343	343	0.939726	0
0	67	0	1	1	0	0	0	0	1	1	0	10000	348	348	0.953425	0
1	79	1	0	0	0	3	0	0	1	0	1	5000	351	126	0.345205	0
1	57	1	0	0	0	3	0	0	1	1	1	5000	357	91	0.249315	0
0	66	0	1	1	0	0	0	0	0	0	1	5000	357	365	1	0
0	77	1	4	1	1	0	0	0	0	0	0	20000	357	357	0.978082	0
0	64	0	2	1	0	0	0	0	0	0	0	20000	357	357	0.978082	0
0	67	0	2	1	0	1	0	0	1	1	0	20000	363	363	0.994521	0
0	67	0	0	0	0	0	0	0	1	0	0	20000	364	364	0.99726	0
1	58	1	2	1	0	1	0	0	1	0	1	93	369	276	0.756164	0
0	66	1	0	0	0	1	0	1	1	0	0	20000	378	378	1.03562	0
1	59	1	2	1	0	1	0	0	1	1	1	5000	382	84	0.230137	0
0	69	0	2	1	0	0	1	0	0	0	0	20000	391	391	1.07123	0
0	80	1	0	0	0	4	0	0	0	0	0	20000	395	395	1.08219	0
0	65	2	0	0	0	1	0	0	1	0	1	5000	396	275	0.753425	0
1	89	1	0	0	0	4	0	0	0	0	0	20000	399	399	1.09315	0
0	40	1	0	0	0	4	0	1	0	0	0	20000	401	401	1.09863	0
0	79	1	0	0	1	3	0	0	1	1	0	20000	401	401	1.09863	0
1	77	1	0	0	0	2	0	1	1	1	1	65	406	341	0.934247	0
0	65	1	0	0	0	3	0	0	1	1	1	11	415	404	1.10685	0
1	66	2	0	0	0	2	1	1	0	0	1	5000	415	245	0.671233	0
0	77	1	0	0	0	2	0	0	1	1	1	191	417	226	0.619178	0
1	77	1	0	0	0	4	0	1	1	0	0	20000	418	418	1.14521	0
1	64	1	0	0	0	2	0	0	1	1	0	20000	422	422	1.15616	0
0	61	1	0	0	0	5	0	1	1	1	1	5000	427	427	1.16986	0
0	77	0	0	0	1	0	0	1	1	1	1	5000	436	401	1.09863	0
0	70	0	2	1	0	2	0	0	0	0	0	20000	437	437	1.19726	0
0	69	0	2	1	0	0	0	0	0	0	0	20000	454	454	1.24384	0
0	75	0	0	0	0	0	0	0	0	0	0	20000	455	455	1.24658	0
0	68	1	0	0	0	1	0	1	1	1	1	325	458	133	0.364384	0
1	61	1	0	0	1	3	0	0	1	1	1	176	459	173	0.473973	0
0	68	0	2	1	0	0	0	0	0	0	0	20000	465	465	1.27397	0
0	61	1	2	1	0	2	0	0	1	0	0	20000	470	470	1.28767	0
0	69	1	0	0	0	2	0	0	1	1	0	20000	471	471	1.29041	0
1	63	2	4	1	1	2	0	1	1	0	0	399	481	82	0.224658	0
0	67	2	4	1	1	2	0	1	1	1	0	10000	482	482	1.32055	0
0	82	1	0	0	0	1	0	0	0	0	0	10000	486	486	1.33151	0
1	76	1	0	0	0	1	0	0	1	1	0	10000	497	497	1.36164	0
0	69	0	1	1	0	0	0	0	0	0	0	20000	499	499	1.36712	0
0	66	1	4	1	1	0	0	0	1	1	1	59	499	440	1.20548	0
0	78	1	0	0	0	5	0	0	0	0	1	337	501	164	0.449315	0
1	70	1	4	1	0	3	0	0	1	1	1	342	524	182	0.49863	0
0	68	2	0	0	0	1	1	0	1	1	1	5000	526	474	1.29863	0
0	79	1	0	0	0	5	0	1	0	0	1	0	528	489	1.33973	0
0	70	1	0	0	0	3	0	0	1	1	1	5000	531	65	0.178082	0
1	81	0	0	0	0	0	0	0	0	0	0	20000	532	532	1.45753	0
0	82	1	0	0	0	4	0	0	0	0	0	20000	538	538	1.47397	0
1	80	2	0	0	0	1	0	0	1	0	1	5	544	539	1.47671	0
1	83	0	0	0	0	5	0	0	0	0	1	5000	546	546	1.49589	0
0	55	0	2	1	0	0	0	1	0	0	0	20000	546	546	1.49589	0
1	68	1	0	0	0	4	1	1	0	0	1	5000	554	545	1.49315	0
0	63	1	4	1	1	1	0	0	1	1	1	319	555	236	0.646575	0
0	42	0	2	1	0	5	0	1	1	1	0	20000	558	558	1.52877	0
0	50	1	0	0	1	0	0	0	1	1	0	208	561	561	1.53699	0
1	65	1	0	0	0	1	0	1	1	1	1	5000	562	447	1.22466	0
0	83	0	0	0	0	0	1	0	0	1	1	5000	581	574	1.5726	0
0	71	1	0	0	0	1	0	0	1	0	1	38	589	551	1.50959	0
0	76	0	0	0	0	0	0	0	0	0	0	20000	590	590	1.61644	0
0	85	1	0	0	0	4	1	0	0	0	0	20000	592	592	1.62192	0
0	74	1	0	0	0	1	1	0	0	0	0	20000	597	597	1.63562	0
1	77	1	0	0	0	4	1	1	1	1	1	5000	599	425	1.16438	0
0	87	2	0	0	0	2	0	0	0	0	0	20000	600	600	1.64384	0
0	93	1	2	1	0	3	0	0	0	0	0	20000	614	614	1.68219	0
0	77	1	1	1	0	2	0	0	1	0	0	20000	617	617	1.69041	0
0	51	0	2	1	0	0	0	0	1	0	0	20000	625	625	1.71233	0
0	74	0	2	1	0	0	0	0	0	1	0	20000	630	630	1.72603	0
1	69	1	1	1	0	1	0	0	0	0	0	20000	631	631	1.72877	0
1	53	1	0	0	0	1	0	0	1	1	0	20000	632	632	1.73151	0
1	83	1	2	1	0	1	0	0	1	0	1	5000	633	188	0.515068	0
0	62	1	0	0	0	1	0	1	1	1	1	562	644	82	0.224658	0
0	75	0	2	1	0	0	0	0	0	0	1	5000	644	644	1.76438	0
0	81	1	2	1	0	5	0	0	0	0	0	20000	646	646	1.76986	0
0	77	1	4	1	1	3	0	0	1	1	0	20000	663	663	1.81644	0
0	63	0	2	1	0	0	0	0	0	0	1	5000	672	201	0.550685	0
1	83	1	0	0	0	3	0	0	0	0	0	20000	673	673	1.84384	0
1	81	1	1	1	0	4	0	0	0	1	1	5000	675	626	1.71507	0
0	72	1	2	1	0	0	1	1	1	1	0	20000	679	679	1.86027	0
0	76	1	2	1	0	1	1	0	1	1	1	207	686	479	1.31233	0
1	76	1	0	0	0	0	0	0	1	0	0	20000	691	691	1.89315	0
1	72	1	0	0	0	1	1	0	1	0	0	10000	691	691	1.89315	0
0	73	0	3	1	0	0	0	0	0	0	0	20000	699	699	1.91507	0
1	76	1	2	1	0	1	1	0	0	0	0	20000	700	700	1.91781	0
0	81	1	2	1	0	2	0	1	1	1	1	186	706	520	1.42466	0
0	61	0	2	1	0	0	0	0	1	1	0	20000	718	718	1.96712	0
0	69	0	2	1	0	0	0	0	0	0	0	20000	721	721	1.97534	0
1	78	1	0	0	0	1	1	1	1	1	1	5000	723	524	1.43562	0
1	69	1	0	0	0	1	0	0	0	0	1	5000	724	66	0.180822	0
0	67	1	0	0	0	1	0	0	1	0	0	10000	726	726	1.98904	0
1	60	1	0	0	0	2	0	1	1	1	0	20000	728	728	1.99452	0
0	65	0	2	1	0	0	0	0	1	1	0	20000	728	728	1.99452	0
0	70	0	2	1	0	0	0	0	0	0	0	20000	739	739	2.02466	0
0	83	1	0	0	0	2	0	1	1	1	1	8	742	734	2.01096	0
0	55	1	2	1	0	2	0	1	1	1	0	20000	748	748	2.04932	0
0	70	1	0	0	0	1	0	1	1	1	0	20000	754	754	2.06575	0
0	87	0	0	0	0	0	0	0	0	0	0	20000	765	765	2.09589	0
0	67	1	2	1	0	5	0	0	1	1	0	20000	765	765	2.09589	0
0	71	0	2	1	0	0	0	0	0	0	0	20000	765	765	2.09589	0
1	75	1	0	0	1	0	0	1	1	0	1	679	779	100	0.273973	0
0	64	1	2	1	0	1	0	0	1	1	1	5000	780	468	1.28219	0
0	61	1	0	0	0	3	0	0	1	1	1	6	792	786	2.15342	0
0	65	1	0	0	1	2	0	1	0	0	1	5000	799	42	0.115068	0
1	42	1	2	1	0	3	0	0	1	1	0	10000	799	799	2.18904	0
1	70	2	0	0	0	0	0	1	1	0	0	20000	812	812	2.22466	0
1	75	1	0	0	0	1	0	0	1	1	1	5000	825	627	1.71781	0
0	72	0	0	0	0	0	0	0	1	1	0	20000	826	826	2.26301	0
0	60	0	2	1	0	4	0	1	1	1	0	20000	829	829	2.27123	0
0	76	1	2	1	0	0	0	0	0	1	1	5000	832	832	2.27945	0
1	68	1	0	0	0	4	0	0	1	0	0	20000	836	836	2.29041	0
0	63	0	0	0	0	0	0	0	1	1	0	20000	839	839	2.29863	0
0	72	0	3	1	0	1	0	0	0	0	0	20000	853	853	2.33699	0
1	57	1	0	0	1	3	0	0	1	1	0	20000	856	856	2.34521	0
0	69	1	2	1	0	5	0	0	1	0	1	128	870	742	2.03288	0
0	62	1	4	1	1	0	0	1	1	1	1	-448	892	705	1.93151	0
0	74	1	2	1	0	3	0	0	1	0	0	20000	904	904	2.47671	0
0	75	0	0	0	0	1	1	1	1	1	0	20000	924	924	2.53151	0
0	60	2	0	0	0	5	0	0	1	1	1	886	937	51	0.139726	0
0	54	0	1	1	0	0	0	0	1	1	0	20000	938	938	2.56986	0
0	80	0	0	0	0	0	0	0	0	0	0	20000	945	945	2.58904	0
0	80	1	0	0	0	4	0	0	0	0	0	10000	959	959	2.6274	0
0	69	1	0	0	1	2	0	1	0	1	1	5000	976	928	2.54247	0
0	45	1	2	1	1	0	0	1	1	1	1	27	979	952	2.60822	2
0	80	1	0	0	0	3	0	0	1	1	0	20000	993	993	2.72055	0
1	58	1	0	0	0	1	0	0	1	1	0	20000	998	998	2.73425	0
0	67	1	0	0	0	2	1	0	1	0	1	5000	1001	799	2.18904	0
0	63	0	2	1	0	0	0	1	1	1	0	20000	1002	1002	2.74521	0
0	67	1	0	0	0	4	0	1	0	0	1	5000	1014	374	1.02466	0
0	66	0	2	1	0	0	0	0	0	0	0	20000	1015	1015	2.78082	0
0	65	0	0	0	0	0	0	0	0	0	0	20000	1025	1025	2.80822	0
0	76	0	3	1	0	0	0	0	0	0	0	20000	1029	1029	2.81918	0
0	84	1	0	0	0	2	0	0	1	1	1	578	1031	449	1.23014	0
0	53	1	0	0	0	0	0	1	1	0	1	216	1047	831	2.27671	0
1	71	1	0	0	0	1	0	1	1	0	1	5000	1055	889	2.43562	0
0	64	1	0	0	0	3	0	0	1	0	0	20000	1065	1065	2.91781	0
0	67	2	3	1	0	1	0	1	1	1	1	5000	1070	377	1.03288	0
0	68	0	2	1	0	0	0	0	0	1	0	20000	1071	1071	2.93425	0
0	66	0	2	1	0	0	0	0	0	0	0	20000	1085	1085	2.9726	0
0	78	0	0	0	0	5	0	0	0	0	0	20000	1092	1092	2.99178	0
0	60	0	2	1	0	0	0	0	0	0	0	20000	1092	1092	2.99178	0
0	73	1	0	0	0	1	1	0	1	0	0	10000	1093	1093	2.99452	0
0	61	0	2	1	0	3	0	0	1	1	0	20000	1106	1106	3.03014	0
0	58	0	1	1	0	0	0	0	1	0	0	20000	1115	1115	3.05479	0
0	77	1	0	0	0	5	0	1	1	1	1	5000	1128	454	1.24384	0
0	65	0	2	1	0	3	0	0	1	1	0	20000	1150	1150	3.15068	0
0	84	1	0	0	0	1	0	0	1	0	1	964	1155	191	0.523288	0
0	77	1	0	0	0	3	0	0	1	1	1	5000	1160	183	0.50137	0
0	61	2	4	1	1	0	0	1	0	0	0	10000	1166	1166	3.19452	0
0	73	0	2	1	0	0	0	0	0	0	0	20000	1188	1188	3.25479	0
0	71	1	0	0	0	1	0	1	1	0	1	853	1189	336	0.920548	0
0	63	0	2	1	0	0	0	1	1	1	0	20000	1190	1190	3.26027	0
1	71	1	4	1	1	3	0	0	1	1	0	10000	1195	1195	3.27397	0
0	73	1	2	1	0	2	0	0	1	0	1	5000	1197	1020	2.79452	0
0	77	1	0	0	0	2	0	0	1	1	1	5000	1210	1380	3.78082	0
0	59	0	2	1	0	0	0	0	0	0	0	20000	1218	1218	3.33699	0
1	71	1	0	0	0	2	0	1	1	1	1	5000	1223	609	1.66849	0
1	76	1	0	0	0	1	0	0	0	0	1	5000	1225	44	0.120548	0
0	70	0	0	0	0	0	0	0	0	0	0	20000	1225	1225	3.35616	0
0	63	0	2	1	0	0	0	0	0	0	0	20000	1239	1239	3.39452	0
1	64	1	0	0	0	1	0	0	1	0	0	20000	1254	1254	3.43562	0
1	53	1	0	0	1	3	0	0	1	1	0	20000	1267	1267	3.47123	0
0	69	2	4	1	1	3	0	1	1	1	1	801	1267	466	1.27671	0
0	71	1	0	0	0	2	1	0	0	0	0	0	1273	1273	3.48767	0
0	64	1	2	1	0	3	0	0	1	1	1	88	1274	1186	3.24932	0
0	77	0	2	1	0	1	0	0	0	0	1	515	1281	831	2.27671	0
1	69	1	0	0	0	1	0	0	0	0	1	5000	1292	1037	2.8411	0
1	71	1	0	0	0	3	0	0	1	1	1	1063	1300	237	0.649315	0
0	77	1	0	0	0	5	0	0	0	0	1	5000	1340	1147	3.14247	0
1	73	1	0	0	0	2	1	1	1	1	1	5000	1360	1304	3.5726	0
1	73	1	2	1	1	2	0	0	1	1	1	31	1365	1334	3.65479	0
0	76	1	2	1	0	4	0	0	1	0	1	5000	1371	97	0.265753	0
0	84	1	0	0	0	1	0	0	0	0	0	20000	1372	1372	3.7589	0
0	82	1	0	0	0	3	0	0	1	0	1	5000	1383	1351	3.70137	0
0	81	0	2	1	0	3	1	0	1	1	0	5000	1386	1338	3.66575	0
0	55	0	2	1	0	0	0	1	1	1	0	20000	1392	1392	3.8137	0
0	57	1	0	0	1	3	0	0	1	1	1	5000	1394	297	0.813699	0
0	71	1	0	0	1	0	0	0	0	1	1	5000	1401	1485	4.06849	0
0	61	0	2	1	0	0	0	1	0	0	0	20000	1422	1422	3.89589	0
0	65	1	2	1	1	2	0	1	1	1	0	10000	1423	1423	3.89863	0
0	63	0	2	1	0	0	0	1	0	0	0	20000	1425	1425	3.90411	0
0	79	1	0	0	0	2	0	0	0	0	0	10000	1438	1438	3.93973	0
0	57	0	0	0	0	0	0	0	0	0	0	20000	1442	1442	3.95068	0
0	68	1	0	0	0	4	0	1	0	0	0	10000	1447	1447	3.96438	0
0	70	1	0	0	0	2	0	1	1	1	1	5000	1454	621	1.70137	0
0	70	0	1	1	0	0	0	0	1	0	0	20000	1463	1463	4.00822	0
0	76	0	2	1	0	4	1	1	1	1	0	20000	1469	1469	4.02466	0
0	84	0	2	1	0	0	0	0	0	0	0	20000	1471	1471	4.03014	0
0	64	0	2	1	0	0	0	0	1	1	0	20000	1471	1471	4.03014	0
0	67	1	0	0	0	4	0	0	0	0	1	5000	1473	84	0.230137	0
0	64	1	0	0	0	1	0	0	1	0	1	5000	1483	133	0.364384	0
0	65	0	2	1	0	1	0	1	1	1	0	20000	1491	1491	4.08493	0
0	73	1	0	0	0	2	0	0	0	0	1	5000	1517	461	1.26301	0
0	82	0	4	1	1	0	0	0	1	1	0	20000	1522	1522	4.16986	0
0	86	1	2	1	0	3	0	0	0	0	1	828	1524	696	1.90685	0
1	82	1	0	0	1	3	0	0	1	1	1	213	1529	1316	3.60548	0
0	61	2	4	1	1	0	0	1	1	1	1	5000	1530	864	2.36712	1
0	77	1	2	1	0	1	0	0	1	0	0	20000	1532	1532	4.19726	0
0	63	0	2	1	0	0	0	0	0	0	0	20000	1547	1547	4.23836	0
0	70	0	2	1	0	0	0	1	1	1	0	20000	1561	1561	4.27671	0
0	56	0	2	1	0	0	0	0	1	1	0	20000	1583	1583	4.33699	0
0	64	0	1	1	0	0	0	0	1	1	0	20000	1594	1594	4.36712	0
0	58	0	2	1	0	0	0	1	1	1	0	20000	1625	1625	4.45205	0
0	63	0	2	1	0	0	0	0	0	0	0	20000	1631	1631	4.46849	0
0	69	0	2	1	0	5	0	0	0	0	0	20000	1645	1645	4.50685	0
0	53	0	2	1	1	0	0	0	1	1	0	20000	1652	1652	4.52603	0
0	62	0	2	1	0	5	0	0	0	0	0	20000	1687	1687	4.62192	0
0	64	0	2	1	0	0	0	0	1	0	0	20000	1695	1695	4.64384	0
0	71	1	4	1	1	0	0	0	0	0	1	5000	1754	830	2.27397	2
1	62	1	0	0	1	1	1	0	1	1	1	494	1761	1267	3.47123	0
1	68	1	0	0	0	1	0	1	1	1	1	5000	1765	308	0.843836	0
0	74	0	2	1	0	0	0	0	0	0	1	5000	1769	408	1.11781	0
0	74	1	0	0	0	0	0	0	0	0	1	5000	1790	1454	3.98356	0
0	70	0	2	1	0	0	0	0	0	0	0	20000	1799	1799	4.92877	0
0	86	0	0	0	0	0	0	0	0	0	0	20000	1807	1807	4.95068	0
0	70	1	0	0	0	2	0	1	1	1	1	5000	1809	207	0.567123	0
0	76	1	2	1	0	3	0	0	1	0	1	1727	1822	95	0.260274	0
0	70	0	0	0	0	0	0	0	0	0	0	20000	1824	1824	4.99726	0
0	63	0	2	1	0	0	0	0	0	0	1	5000	1827	1099	3.01096	0
0	56	1	2	1	0	3	0	0	0	1	1	5000	1848	1330	3.64384	0
0	68	1	0	0	0	1	0	0	0	0	1	5000	1849	1127	3.08767	0
0	66	0	4	1	1	0	0	0	1	1	0	20000	1880	1880	5.15068	0
0	71	0	2	1	0	0	0	0	0	0	1	5000	1912	1814	4.96986	0
0	74	1	1	1	0	1	0	0	1	1	1	5000	1913	1825	5	0
0	71	0	2	1	0	0	0	0	0	0	0	5000	1929	1929	5.28493	0
0	81	1	0	0	0	1	0	0	0	0	1	1695	1969	274	0.750685	0
0	68	0	0	0	0	0	0	0	1	0	0	20000	1974	1974	5.40822	0
0	69	0	3	1	0	5	0	0	1	1	1	5000	1985	1985	5.43836	0
0	65	0	3	1	0	0	0	0	0	0	0	20000	1988	1988	5.44658	0
0	73	1	0	0	0	2	0	0	0	0	0	20000	1993	1993	5.46027	0
0	73	0	2	1	1	0	0	1	1	1	0	0	2016	2016	5.52329	0
1	68	1	0	0	0	4	0	1	0	0	1	361	2024	1662	4.55342	0
0	70	0	2	1	0	0	0	0	1	1	1	5000	2030	1075	2.94521	0
0	59	0	1	1	0	0	0	1	0	0	0	20000	2048	2048	5.61096	0
0	64	1	4	1	1	3	0	0	1	1	1	5000	2050	124	0.339726	1
0	69	1	2	1	0	0	1	0	0	0	1	5000	2117	2129	5.83288	0
0	61	0	2	1	0	0	0	0	0	0	0	20000	2180	2180	5.9726	0
0	71	0	0	0	0	0	0	0	0	0	0	20000	2188	2188	5.99452	0
0	53	0	2	1	0	0	0	0	0	0	0	20000	2190	2190	6	0
0	59	0	2	1	0	0	0	0	0	0	0	20000	2203	2203	6.03562	0
0	68	0	2	1	0	0	0	0	0	0	0	20000	2204	2204	6.03836	0
0	71	0	3	1	0	0	1	0	1	0	0	20000	2215	2215	6.06849	0
0	65	0	0	0	0	0	0	0	0	0	1	5000	2226	2222	6.08767	0
0	59	0	2	1	0	0	0	0	1	1	0	20000	2247	2247	6.15616	0
0	66	0	2	1	0	0	0	0	1	0	0	20000	2332	2332	6.38904	0
0	69	0	0	0	0	0	0	0	0	0	1	5000	2350	395	1.08219	0
0	67	0	2	1	0	0	0	0	0	0	0	20000	2395	2395	6.56164	0
1	67	1	1	1	0	0	1	0	0	0	0	20000	2469	2469	6.76438	0
0	76	1	0	0	1	0	0	0	0	0	1	5000	2493	1482	4.06027	0
1	67	2	0	0	0	1	1	1	0	0	1	742	2529	1787	4.89589	0
0	69	1	4	1	1	0	0	0	1	0	1	356	2547	2191	6.00274	2
0	64	1	1	1	0	0	0	0	0	0	0	20000	2628	2628	7.2	0
0	63	1	0	0	0	3	0	0	1	1	1	5000	2727	1636	4.48219	0
0	69	1	0	0	0	1	0	0	0	0	0	20000	2850	2850	7.80822	0
1	62	1	4	1	1	3	0	0	1	1	0	20000	2898	2898	7.93973	0
1	46	1	0	0	0	3	0	0	1	1	1	5000	2920	1668	4.56986	0
1	67	1	0	0	1	0	0	0	0	1	0	20000	2963	2963	8.11781	0
0	58	2	0	0	0	1	0	0	0	0	0	20000	3178	3178	8.70685	0
0	82	1	0	0	0	1	0	0	0	0	1	103	3181	3078	8.43288	0
0	67	2	2	1	0	5	0	0	0	0	0	20000	3202	3202	8.7726	0
0	81	2	2	1	0	1	0	0	0	0	0	20000	3204	3204	8.77808	0
0	57	1	4	1	1	3	0	0	1	1	1	5000	3241	1647	4.51233	2
0	67	0	2	1	1	1	1	0	1	1	1	5000	3383	2173	5.95342	0
1	57	1	0	0	0	4	0	0	0	0	0	20000	3435	3435	9.41096	0

## Sheet: withoutDEXA
gender	age	diagnosis	treatment way	treatment	bone metastasis	cancer	double	RT	chemo	steroid	adverse effect	period of AE to die	study time	period to AE		side effect
1	70	1	0	0	0	2	0	1	1	1	0	10000	31	31	0.0849315	0
1	55	1	0	0	1	1	0	1	1	1	1	5000	54	45	0.123288	0
1	81	1	0	0	0	2	0	1	1	1	0	10000	81	81	0.221918	0
0	75	1	0	0	0	1	0	0	1	1	1	41	183	142	0.389041	0
0	71	1	0	0	0	2	0	0	0	0	1	5000	184	67	0.183562	0
1	75	1	0	0	0	1	0	0	0	0	0	20000	184	184	0.50411	0
0	82	1	0	0	0	3	0	0	1	0	0	20000	185	185	0.506849	0
0	66	1	2	1	0	1	0	0	1	1	1	15	187	172	0.471233	0
0	74	1	2	1	0	1	0	0	1	1	0	10000	189	189	0.517808	0
1	61	1	4	1	1	2	0	1	1	1	0	10000	189	189	0.517808	0
0	72	1	0	0	0	2	0	0	1	1	0	10000	195	195	0.534247	0
1	72	1	0	0	0	4	0	1	1	1	1	35	196	161	0.441096	0
1	71	1	0	0	0	2	0	0	1	0	0	10000	198	198	0.542466	0
0	64	1	0	0	0	0	0	0	1	1	1	5000	200	170	0.465753	0
1	80	1	0	0	0	1	0	0	1	1	1	5000	217	151	0.413699	0
1	60	1	0	0	0	2	0	0	1	1	0	20000	222	222	0.608219	0
1	75	1	0	0	0	1	1	1	1	1	0	10000	223	223	0.610959	0
0	82	1	0	0	0	2	0	0	1	1	1	5000	225	172	0.471233	0
0	80	1	0	0	0	0	0	0	1	1	1	10000	225	225	0.616438	0
0	81	1	0	0	0	1	0	0	1	1	1	22	236	214	0.586301	0
1	67	1	0	0	0	1	0	0	1	1	1	14	238	224	0.613699	0
1	69	1	0	0	0	1	0	1	1	0	1	30	250	220	0.60274	0
0	83	1	0	0	1	0	0	1	0	0	0	10000	252	252	0.690411	0
1	60	1	2	1	1	2	0	0	0	0	0	10000	254	254	0.69589	0
1	75	1	0	0	0	1	0	1	1	1	1	19	255	236	0.646575	0
0	75	1	0	0	0	1	0	0	0	0	1	5000	258	253	0.693151	0
0	75	1	0	0	0	4	0	0	0	0	0	20000	259	259	0.709589	0
0	74	1	2	1	0	1	0	0	1	1	0	20000	263	263	0.720548	0
0	65	1	0	0	0	2	0	0	1	1	0	10000	265	265	0.726027	0
0	83	1	0	0	0	3	0	0	0	1	0	10000	266	266	0.728767	0
0	74	1	1	1	0	0	0	0	1	1	0	10000	274	274	0.750685	0
0	91	1	2	1	0	3	0	0	1	1	1	5000	277	277	0.758904	0
0	81	1	2	1	0	2	0	0	1	1	1	176	287	111	0.30411	0
1	61	1	0	0	1	1	0	0	1	0	0	10000	291	291	0.79726	0
0	56	1	4	1	1	2	0	0	1	1	0	20000	291	291	0.79726	0
1	82	1	0	0	0	4	0	1	0	0	0	10000	300	300	0.821918	0
0	71	1	0	0	0	2	0	1	1	1	0	20000	302	302	0.827397	0
1	78	1	0	0	0	4	0	1	0	0	0	10000	313	313	0.857534	0
0	83	1	0	0	0	5	0	0	1	1	1	152	315	163	0.446575	0
0	82	1	0	0	0	1	0	0	1	1	0	10000	315	315	0.863014	0
0	69	1	0	0	1	1	0	0	1	1	1	14	317	303	0.830137	0
0	72	1	0	0	0	2	0	0	1	0	0	10000	323	323	0.884932	0
1	81	1	0	0	0	3	0	0	1	1	1	189	324	111	0.30411	0
1	72	1	0	0	0	2	1	1	0	0	0	20000	325	325	0.890411	0
1	71	1	0	0	0	1	0	0	1	1	0	10000	334	334	0.915068	0
1	77	1	0	0	0	4	0	1	1	0	1	128	338	210	0.575342	0
1	73	1	0	0	0	2	0	0	1	0	0	10000	343	343	0.939726	0
1	79	1	0	0	0	3	0	0	1	0	1	5000	351	126	0.345205	0
1	57	1	0	0	0	3	0	0	1	1	1	5000	357	91	0.249315	0
0	77	1	4	1	1	0	0	0	0	0	0	20000	357	357	0.978082	0
1	58	1	2	1	0	1	0	0	1	0	1	93	369	276	0.756164	0
0	66	1	0	0	0	1	0	1	1	0	0	20000	378	378	1.03562	0
1	59	1	2	1	0	1	0	0	1	1	1	5000	382	84	0.230137	0
0	80	1	0	0	0	4	0	0	0	0	0	20000	395	395	1.08219	0
1	89	1	0	0	0	4	0	0	0	0	0	20000	399	399	1.09315	0
0	40	1	0	0	0	4	0	1	0	0	0	20000	401	401	1.09863	0
0	79	1	0	0	1	3	0	0	1	1	0	20000	401	401	1.09863	0
1	77	1	0	0	0	2	0	1	1	1	1	65	406	341	0.934247	0
0	65	1	0	0	0	3	0	0	1	1	1	11	415	404	1.10685	0
0	77	1	0	0	0	2	0	0	1	1	1	191	417	226	0.619178	0
1	77	1	0	0	0	4	0	1	1	0	0	20000	418	418	1.14521	0
1	64	1	0	0	0	2	0	0	1	1	0	20000	422	422	1.15616	0
0	61	1	0	0	0	5	0	1	1	1	1	5000	427	427	1.16986	0
0	68	1	0	0	0	1	0	1	1	1	1	325	458	133	0.364384	0
1	61	1	0	0	1	3	0	0	1	1	1	176	459	173	0.473973	0
0	61	1	2	1	0	2	0	0	1	0	0	20000	470	470	1.28767	0
0	69	1	0	0	0	2	0	0	1	1	0	20000	471	471	1.29041	0
0	82	1	0	0	0	1	0	0	0	0	0	10000	486	486	1.33151	0
1	76	1	0	0	0	1	0	0	1	1	0	10000	497	497	1.36164	0
0	66	1	4	1	1	0	0	0	1	1	1	59	499	440	1.20548	0
0	78	1	0	0	0	5	0	0	0	0	1	337	501	164	0.449315	0
1	70	1	4	1	0	3	0	0	1	1	1	342	524	182	0.49863	0
0	79	1	0	0	0	5	0	1	0	0	1	0	528	489	1.33973	0
0	70	1	0	0	0	3	0	0	1	1	1	5000	531	65	0.178082	0
0	82	1	0	0	0	4	0	0	0	0	0	20000	538	538	1.47397	0
1	68	1	0	0	0	4	1	1	0	0	1	5000	554	545	1.49315	0
0	63	1	4	1	1	1	0	0	1	1	1	319	555	236	0.646575	0
0	50	1	0	0	1	0	0	0	1	1	0	208	561	561	1.53699	0
1	65	1	0	0	0	1	0	1	1	1	1	5000	562	447	1.22466	0
0	71	1	0	0	0	1	0	0	1	0	1	38	589	551	1.50959	0
0	85	1	0	0	0	4	1	0	0	0	0	20000	592	592	1.62192	0
0	74	1	0	0	0	1	1	0	0	0	0	20000	597	597	1.63562	0
1	77	1	0	0	0	4	1	1	1	1	1	5000	599	425	1.16438	0
0	93	1	2	1	0	3	0	0	0	0	0	20000	614	614	1.68219	0
0	77	1	1	1	0	2	0	0	1	0	0	20000	617	617	1.69041	0
1	69	1	1	1	0	1	0	0	0	0	0	20000	631	631	1.72877	0
1	53	1	0	0	0	1	0	0	1	1	0	20000	632	632	1.73151	0
1	83	1	2	1	0	1	0	0	1	0	1	5000	633	188	0.515068	0
0	62	1	0	0	0	1	0	1	1	1	1	562	644	82	0.224658	0
0	81	1	2	1	0	5	0	0	0	0	0	20000	646	646	1.76986	0
0	77	1	4	1	1	3	0	0	1	1	0	20000	663	663	1.81644	0
1	83	1	0	0	0	3	0	0	0	0	0	20000	673	673	1.84384	0
1	81	1	1	1	0	4	0	0	0	1	1	5000	675	626	1.71507	0
0	72	1	2	1	0	0	1	1	1	1	0	20000	679	679	1.86027	0
0	76	1	2	1	0	1	1	0	1	1	1	207	686	479	1.31233	0
1	76	1	0	0	0	0	0	0	1	0	0	20000	691	691	1.89315	0
1	72	1	0	0	0	1	1	0	1	0	0	10000	691	691	1.89315	0
1	76	1	2	1	0	1	1	0	0	0	0	20000	700	700	1.91781	0
0	81	1	2	1	0	2	0	1	1	1	1	186	706	520	1.42466	0
1	78	1	0	0	0	1	1	1	1	1	1	5000	723	524	1.43562	0
1	69	1	0	0	0	1	0	0	0	0	1	5000	724	66	0.180822	0
0	67	1	0	0	0	1	0	0	1	0	0	10000	726	726	1.98904	0
1	60	1	0	0	0	2	0	1	1	1	0	20000	728	728	1.99452	0
0	83	1	0	0	0	2	0	1	1	1	1	8	742	734	2.01096	0
0	55	1	2	1	0	2	0	1	1	1	0	20000	748	748	2.04932	0
0	70	1	0	0	0	1	0	1	1	1	0	20000	754	754	2.06575	0
0	67	1	2	1	0	5	0	0	1	1	0	20000	765	765	2.09589	0
1	75	1	0	0	1	0	0	1	1	0	1	679	779	100	0.273973	0
0	64	1	2	1	0	1	0	0	1	1	1	5000	780	468	1.28219	0
0	61	1	0	0	0	3	0	0	1	1	1	6	792	786	2.15342	0
0	65	1	0	0	1	2	0	1	0	0	1	5000	799	42	0.115068	0
1	42	1	2	1	0	3	0	0	1	1	0	10000	799	799	2.18904	0
1	75	1	0	0	0	1	0	0	1	1	1	5000	825	627	1.71781	0
0	76	1	2	1	0	0	0	0	0	1	1	5000	832	832	2.27945	0
1	68	1	0	0	0	4	0	0	1	0	0	20000	836	836	2.29041	0
1	57	1	0	0	1	3	0	0	1	1	0	20000	856	856	2.34521	0
0	69	1	2	1	0	5	0	0	1	0	1	128	870	742	2.03288	0
0	62	1	4	1	1	0	0	1	1	1	1	-448	892	705	1.93151	0
0	74	1	2	1	0	3	0	0	1	0	0	20000	904	904	2.47671	0
0	80	1	0	0	0	4	0	0	0	0	0	10000	959	959	2.6274	0
0	69	1	0	0	1	2	0	1	0	1	1	5000	976	928	2.54247	0
0	45	1	2	1	1	0	0	1	1	1	1	27	979	952	2.60822	2
0	80	1	0	0	0	3	0	0	1	1	0	20000	993	993	2.72055	0
1	58	1	0	0	0	1	0	0	1	1	0	20000	998	998	2.73425	0
0	67	1	0	0	0	2	1	0	1	0	1	5000	1001	799	2.18904	0
0	67	1	0	0	0	4	0	1	0	0	1	5000	1014	374	1.02466	0
0	84	1	0	0	0	2	0	0	1	1	1	578	1031	449	1.23014	0
0	53	1	0	0	0	0	0	1	1	0	1	216	1047	831	2.27671	0
1	71	1	0	0	0	1	0	1	1	0	1	5000	1055	889	2.43562	0
0	64	1	0	0	0	3	0	0	1	0	0	20000	1065	1065	2.91781	0
0	73	1	0	0	0	1	1	0	1	0	0	10000	1093	1093	2.99452	0
0	77	1	0	0	0	5	0	1	1	1	1	5000	1128	454	1.24384	0
0	84	1	0	0	0	1	0	0	1	0	1	964	1155	191	0.523288	0
0	77	1	0	0	0	3	0	0	1	1	1	5000	1160	183	0.50137	0
0	71	1	0	0	0	1	0	1	1	0	1	853	1189	336	0.920548	0
1	71	1	4	1	1	3	0	0	1	1	0	10000	1195	1195	3.27397	0
0	73	1	2	1	0	2	0	0	1	0	1	5000	1197	1020	2.79452	0
0	77	1	0	0	0	2	0	0	1	1	1	5000	1210	1380	3.78082	0
1	71	1	0	0	0	2	0	1	1	1	1	5000	1223	609	1.66849	0
1	76	1	0	0	0	1	0	0	0	0	1	5000	1225	44	0.120548	0
1	64	1	0	0	0	1	0	0	1	0	0	20000	1254	1254	3.43562	0
1	53	1	0	0	1	3	0	0	1	1	0	20000	1267	1267	3.47123	0
0	71	1	0	0	0	2	1	0	0	0	0	0	1273	1273	3.48767	0
0	64	1	2	1	0	3	0	0	1	1	1	88	1274	1186	3.24932	0
1	69	1	0	0	0	1	0	0	0	0	1	5000	1292	1037	2.8411	0
1	71	1	0	0	0	3	0	0	1	1	1	1063	1300	237	0.649315	0
0	77	1	0	0	0	5	0	0	0	0	1	5000	1340	1147	3.14247	0
1	73	1	0	0	0	2	1	1	1	1	1	5000	1360	1304	3.5726	0
1	73	1	2	1	1	2	0	0	1	1	1	31	1365	1334	3.65479	0
0	76	1	2	1	0	4	0	0	1	0	1	5000	1371	97	0.265753	0
0	84	1	0	0	0	1	0	0	0	0	0	20000	1372	1372	3.7589	0
0	82	1	0	0	0	3	0	0	1	0	1	5000	1383	1351	3.70137	0
0	57	1	0	0	1	3	0	0	1	1	1	5000	1394	297	0.813699	0
0	71	1	0	0	1	0	0	0	0	1	1	5000	1401	1485	4.06849	0
0	65	1	2	1	1	2	0	1	1	1	0	10000	1423	1423	3.89863	0
0	79	1	0	0	0	2	0	0	0	0	0	10000	1438	1438	3.93973	0
0	68	1	0	0	0	4	0	1	0	0	0	10000	1447	1447	3.96438	0
0	70	1	0	0	0	2	0	1	1	1	1	5000	1454	621	1.70137	0
0	67	1	0	0	0	4	0	0	0	0	1	5000	1473	84	0.230137	0
0	64	1	0	0	0	1	0	0	1	0	1	5000	1483	133	0.364384	0
0	73	1	0	0	0	2	0	0	0	0	1	5000	1517	461	1.26301	0
0	86	1	2	1	0	3	0	0	0	0	1	828	1524	696	1.90685	0
1	82	1	0	0	1	3	0	0	1	1	1	213	1529	1316	3.60548	0
0	77	1	2	1	0	1	0	0	1	0	0	20000	1532	1532	4.19726	0
0	71	1	4	1	1	0	0	0	0	0	1	5000	1754	830	2.27397	2
1	62	1	0	0	1	1	1	0	1	1	1	494	1761	1267	3.47123	0
1	68	1	0	0	0	1	0	1	1	1	1	5000	1765	308	0.843836	0
0	74	1	0	0	0	0	0	0	0	0	1	5000	1790	1454	3.98356	0
0	70	1	0	0	0	2	0	1	1	1	1	5000	1809	207	0.567123	0
0	76	1	2	1	0	3	0	0	1	0	1	1727	1822	95	0.260274	0
0	56	1	2	1	0	3	0	0	0	1	1	5000	1848	1330	3.64384	0
0	68	1	0	0	0	1	0	0	0	0	1	5000	1849	1127	3.08767	0
0	74	1	1	1	0	1	0	0	1	1	1	5000	1913	1825	5	0
0	81	1	0	0	0	1	0	0	0	0	1	1695	1969	274	0.750685	0
0	73	1	0	0	0	2	0	0	0	0	0	20000	1993	1993	5.46027	0
1	68	1	0	0	0	4	0	1	0	0	1	361	2024	1662	4.55342	0
0	64	1	4	1	1	3	0	0	1	1	1	5000	2050	124	0.339726	1
0	69	1	2	1	0	0	1	0	0	0	1	5000	2117	2129	5.83288	0
1	67	1	1	1	0	0	1	0	0	0	0	20000	2469	2469	6.76438	0
0	76	1	0	0	1	0	0	0	0	0	1	5000	2493	1482	4.06027	0
0	69	1	4	1	1	0	0	0	1	0	1	356	2547	2191	6.00274	2
0	64	1	1	1	0	0	0	0	0	0	0	20000	2628	2628	7.2	0
0	63	1	0	0	0	3	0	0	1	1	1	5000	2727	1636	4.48219	0
0	69	1	0	0	0	1	0	0	0	0	0	20000	2850	2850	7.80822	0
1	62	1	4	1	1	3	0	0	1	1	0	20000	2898	2898	7.93973	0
1	46	1	0	0	0	3	0	0	1	1	1	5000	2920	1668	4.56986	0
1	67	1	0	0	1	0	0	0	0	1	0	20000	2963	2963	8.11781	0
0	82	1	0	0	0	1	0	0	0	0	1	103	3181	3078	8.43288	0
0	57	1	4	1	1	3	0	0	1	1	1	5000	3241	1647	4.51233	2
1	57	1	0	0	0	4	0	0	0	0	0	20000	3435	3435	9.41096	0
0	65	2	0	0	1	0	0	0	1	1	1	73	145	72	0.19726	0
1	69	2	0	0	0	1	0	1	1	1	1	73	193	120	0.328767	0
0	77	2	0	0	0	5	1	1	1	1	1	5000	267	175	0.479452	0
0	77	2	0	0	0	3	0	0	1	0	1	192	276	84	0.230137	0
0	59	2	0	0	0	4	0	1	1	1	0	10000	314	314	0.860274	0
0	65	2	0	0	0	1	0	0	1	0	1	5000	396	275	0.753425	0
1	66	2	0	0	0	2	1	1	0	0	1	5000	415	245	0.671233	0
1	63	2	4	1	1	2	0	1	1	0	0	399	481	82	0.224658	0
0	67	2	4	1	1	2	0	1	1	1	0	10000	482	482	1.32055	0
0	68	2	0	0	0	1	1	0	1	1	1	5000	526	474	1.29863	0
1	80	2	0	0	0	1	0	0	1	0	1	5	544	539	1.47671	0
0	87	2	0	0	0	2	0	0	0	0	0	20000	600	600	1.64384	0
1	70	2	0	0	0	0	0	1	1	0	0	20000	812	812	2.22466	0
0	60	2	0	0	0	5	0	0	1	1	1	886	937	51	0.139726	0
0	67	2	3	1	0	1	0	1	1	1	1	5000	1070	377	1.03288	0
0	61	2	4	1	1	0	0	1	0	0	0	10000	1166	1166	3.19452	0
0	69	2	4	1	1	3	0	1	1	1	1	801	1267	466	1.27671	0
0	61	2	4	1	1	0	0	1	1	1	1	5000	1530	864	2.36712	1
1	67	2	0	0	0	1	1	1	0	0	1	742	2529	1787	4.89589	0
0	58	2	0	0	0	1	0	0	0	0	0	20000	3178	3178	8.70685	0
0	67	2	2	1	0	5	0	0	0	0	0	20000	3202	3202	8.7726	0
0	81	2	2	1	0	1	0	0	0	0	0	20000	3204	3204	8.77808	0

## Sheet: raw data for general statistic
gender	age	diagnosis	treatment way	relative treatment	治療内容	bone metastasis	cancer	double	RT	chemo	steroid			有害事象の詳細	adverse effect	period of AE to die	follow up period	period to AE	bone necrosis with zometa
1	62	1	0	0		1	1	1	0	1	1			椎体骨折	1	494	1761	1267	0
0	66	0	1	1	アルファロール	0	0	0	0	0	0			椎体骨折	1	-43139	357	365	0
0	76	1	1	1	ベネット	0	0	0	0	0	1			椎体骨折	1	-43412	832	832	0
0	71	1	0	0		0	2	0	1	1	1				0	0	302	-41205	0
1	75	1	0	0		0	1	0	0	1	1			椎体骨折	1	-41792	825	627	0
0	56	1	1	1	ベネット	0	3	0	0	0	1			椎体骨折	1	-42893	1848	1330	0
0	64	1	1	1	ベネット	0	3	0	0	1	1			椎体骨折	1	88	1274	1186	0
1	73	1	0	0		0	2	1	1	1	1			椎体骨折	1	-43355	1360	1304	0
0	70	0	1	1		0	0	0	0	1	0				0	0	1463	-41128	0
0	65	2	0	0		1	0	0	0	1	1			椎体骨折	1	73	145	72	0
0	84	1	0	0		0	2	0	0	1	1			椎体骨折	1	#VALUE!	1031	#VALUE!	0
1	57	1	0	0		1	3	0	0	1	1				0	0	856	-42583	0
1	76	1	1	1	ベネット	0	1	1	0	0	0				0	0	700	-42711	0
0	65	1	0	0		0	3	0	0	1	1			椎体骨折	1	11	415	404	0
0	71	0	1	1	アクトネル	0	0	0	0	0	0			椎体骨折	0	-40162	1929	-1136	0
0	61	2	0	1	ゾメタ	1	0	0	1	0	0				0	41623	1166	-40457	0
1	60	1	1	1	ボナロン	1	2	0	0	0	0				0	40269	254	-40015	0
0	81	2	1	1	ベネット	0	1	0	0	0	0				0	0	3204	-40268	0
0	70	0	1	1	ボナロン	0	0	0	1	1	1				0	0	1561	-41822	0
0	82	0	1	1	ランマーク	1	0	0	0	1	1				0	0	1522	-41446	0
1	69	1	1	0		0	1	0	0	0	0			椎体骨折	1	-42832	724	66	0
0	74	1	0	0		0	1	1	0	0	0				0	0	597	-42835	0
0	68	0	0	0		0	0	0	0	1	0				0	0	1974	-41374	0
0	82	1	0	0		0	1	0	0	0	0			恥骨骨折	1	103	3181	3078	0
0	77	1	1	1	プラリア、ゾメタ	1	0	0	0	0	0				0	0	357	-43105	0
1	78	1	0	0		0	1	1	1	1	1			椎体骨折	1	-41302	723	524	0
1	78	1	0	0		0	4	0	1	0	0				0	41923	313	-41610	0
0	63	0	1	1	ボナロン、アルファロール	0	0	0	1	1	1				0	0	1190	-40961	0
0	78	0	0	0		0	5	0	0	0	0				0	0	1092	-41856	0
0	74	1	1	1	アルファロール	0	1	0	0	1	1			椎体骨折	1	-43318	1913	1825	0
0	64	1	0	1	ゾメタ	1	3	0	0	1	1			椎体骨折	1	-41500	2050	124	1
1	77	0	1	1	ベネット	1	0	0	0	1	1			椎体骨折	1	167	307	140	0
0	71	1	1	1	ボナロン,ゾメタ	1	0	0	0	0	0			大腿骨骨折	1	-42496	1754	830	2	zometa非定形骨折
0	64	1	0	0		0	1	0	0	1	0			椎体骨折	1	-40165	1483	133	0
0	45	1	0	1		1	0	0	1	1	1			大腿骨骨折	1	27	979	952	2	zometa非定形骨折
1	71	1	0	0		0	3	0	0	1	1			椎体骨折	1	1063	1300	237	0
0	76	1	1	1	ベネット	0	4	0	0	1	0			椎体骨折	1	-40241	1371	97	0
1	73	1	0	0		0	2	0	0	1	0				0	40400	343	-40057	0
0	59	0	1	1	ボナロン	0	0	0	0	0	0				0	0	1218	-41389	0
1	67	1	1	1	アルファロール	0	0	1	0	0	0				0	0	2469	-40942	0
1	71	1	0	0		0	2	0	0	1	0				0	41586	198	-41388	0
0	58	0	1	1	アルファロール	0	0	0	0	1	0				0	0	1115	-41576	0
0	64	1	0	0		0	0	0	0	1	1			椎体骨折	1	-40345	200	170	0
0	53	0	2	1		1	0	0	0	1	1				0	0	1652	-41730	0
0	69	1	0	1	ランマーク	1	0	0	0	1	0			大腿骨非定形骨折	1	356	2547	2191	2
0	73	1	1	1	ボナロン	0	2	0	0	1	0			肋骨骨折	1	-43270	1197	1020	0
0	53	1	0	0		0	0	0	1	1	0			大腿骨頚部骨折	1	216	1047	831	0
0	54	0	1	1	アルファロール	0	0	0	0	1	1				0	0	938	-42500	0
0	66	1	0	0		0	1	0	1	1	0				0	0	378	-41501	0
0	74	1	0	0		0	0	0	0	0	0			椎体骨折	1	-41948	1790	1454	0
0	67	0	1	1	ベネット	1	1	1	0	1	1			椎体骨折	1	-42166	3383	2173	0
0	68	1	0	0		0	1	0	0	0	0			椎体骨折	1	-40792	1849	1127	0
0	71	1	0	0		0	1	0	1	1	0			椎体骨折	1	853	1189	336	0
1	61	1	0	0		1	1	0	0	1	0				0	41707	291	-41416	0
0	87	2	0	0		0	2	0	0	0	0				0	0	600	-42873	0
0	67	2	1	1	ボナロン	0	5	0	0	0	0				0	0	3202	-40215	0
1	77	1	0	0		0	4	0	1	1	0			椎体骨折	1	128	338	210	0
0	77	1	0	1	ゾメタ	1	3	0	0	1	1				0	0	663	-42349	0
0	57	1	0	0		1	3	0	0	1	1			椎体骨折	1	-40410	1394	297	0
1	68	1	0	0		0	4	0	1	0	0			大腿骨頚部骨折	1	361	2024	1662	0
0	63	1	0	0		0	3	0	0	1	1			椎体骨折	1	-42354	2727	1636	0
1	70	1	1	1	ゾメタ、アルファロール	0	3	0	0	1	1			椎体骨折	1	342	524	182	0
1	81	1	1	1	アルファロール	0	4	0	0	0	1			椎体骨折	1	-43231	675	626	0
0	65	0	1	1	ボナロン	0	0	0	0	1	1				0	0	728	-42689	0
0	53	0	1	1	ボナロン	0	0	0	0	0	0				0	0	2190	-41023	0
1	69	2	0	0		0	1	0	1	1	1			椎体骨折	1	73	193	120	0
0	86	1	1	1	アクトネル	0	3	0	0	0	0			椎体骨折	1	828	1524	696	0
0	62	1	0	1	ゾメタ	1	0	0	1	1	1			右上腕骨骨折	1	-448	892	705	0
0	55	0	1	1	ボナロン	0	0	0	1	0	0				0	0	546	-42845	0
0	59	0	1	1	ボナロン、アルファロール	0	0	0	0	1	1				0	0	2247	-41130	0
0	49	0	0	0		0	3	0	0	1	1				0	0	187	-41634	0
0	60	0	1	1	ボナロン	0	4	0	1	1	1				0	0	829	-42643	0
0	63	0	1	1	ボナロン、アルファロール	0	0	0	0	0	0				0	0	1631	-41621	0
0	60	2	0	0		0	5	0	0	1	1			椎体骨折	1	886	937	51	0
1	81	0	0	0		0	0	0	0	0	0				0	0	532	-41974	0
0	73	1	0	0		0	1	1	0	1	0				0	41195	1093	-40102	0
0	84	0	1	1	ベネット	0	0	0	0	0	0				0	0	1471	-41806	0
1	79	1	0	0		0	3	0	0	1	0			椎体骨折	1	-41430	351	126	0
0	69	0	1	1	アルファロール	0	0	0	0	0	0				0	0	499	-42926	0
0	82	1	0	0		0	3	0	0	1	0			椎体骨折	1	-42506	1383	1351	0
0	70	0	0	0		0	0	0	0	0	0				0	0	1824	-40976	0
0	69	0	1	1	ボナロン	0	5	0	0	0	0				0	0	1645	-41320	0
0	69	2	0	1	ゾメタ	1	3	0	1	1	1			椎体骨折	1	801	1267	466	0
0	81	1	0	0		0	1	0	0	0	0			椎体骨折	1	1695	1969	274	0
1	60	1	0	0		0	2	0	0	1	1				0	0	222	-41285	0
0	68	1	0	0		0	4	0	1	0	0				0	41468	1447	-40021	0
0	77	1	0	0		0	2	0	0	1	1			恥骨骨折	1	-41367	1210	1380	0
1	83	1	0	0		0	3	0	0	0	0				0	0	673	-40834	0
0	42	0	1	1	ボナロン	0	5	0	1	1	1				0	0	558	-42768	0
0	69	1	1	1	ベネット	0	5	0	0	1	0			椎体骨折	1	128	870	742	0
0	77	2	0	0		0	5	1	1	1	1			坐骨骨折	1	-43332	267	175	0
0	67	2	0	1	ゾメタ	1	2	0	1	1	1				0	41029	482	-40547	0
1	57	1	0	0		0	4	0	0	0	0				0	0	3435	-40051	0
0	61	1	1	1	ボナロン	0	2	0	0	1	0				0	0	470	-40214	0
0	70	0	1	1	ボナロン	0	0	0	0	0	0				0	0	739	-42702	0
1	71	1	0	1	ゾメタ	1	3	0	0	1	1				0	41339	1195	-40144	0
0	72	0	0	0		0	0	0	0	1	1				0	0	826	-42614	0
1	72	1	0	0		0	2	1	1	0	0				0	0	325	-43084	0
0	81	1	1	1	ベネット	0	2	0	0	1	1			椎体骨折	1	176	287	111	0
1	64	1	0	0		0	1	0	0	1	0				0	0	1254	-40253	0
1	46	1	0	0		0	3	0	0	1	1			椎体骨折	1	-41948	2920	1668	0
1	58	1	1	1	ボナロン	0	1	0	0	1	0			椎体骨折	1	93	369	276	0
0	66	0	1	1	ボナロン、エディロール	0	0	0	0	0	0				0	0	1085	-42026	0
0	50	1	0	0		1	0	0	0	1	1			椎体骨折	0	208	561	353	0
1	68	1	0	0		0	4	1	1	0	0			椎体骨折	1	-43416	554	545	0
0	75	1	0	0		0	1	0	0	0	0			椎体骨折	1	-43040	258	253	0
0	80	1	0	0		0	3	0	0	1	1				0	0	993	-40508	0
0	79	1	0	0		0	5	0	1	0	0			大腿骨骨折	1	20079192	528	489	0
0	76	1	1	1	ベネット	0	3	0	0	1	0			椎体骨折	1	1727	1822	95	0
0	67	1	0	0		0	1	0	0	1	0				0	41300	726	-40574	0
0	76	0	1	1	アクトネル	0	4	1	1	1	1				0	0	1469	-40968	0
0	69	0	0	0		0	0	0	0	0	0			椎体骨折	1	-41464	2350	395	0
0	63	0	1	1	ボナロン、エディロール	0	0	0	0	0	0			詳細不明	1	-42620	1827	1099	0
0	80	1	0	0		0	4	0	0	0	0				0	41446	959	-40487	0
0	76	0	0	0		0	0	0	0	0	0				0	0	590	-42094	0
1	67	2	0	0		0	1	1	1	0	0			椎体骨折	1	742	2529	1787	0
0	65	1	1	1	ベネット	1	2	0	1	1	1				0	42032	1423	-40609	0
1	68	1	0	0		0	4	0	0	1	0				0	0	836	-40665	0
1	62	1	0	1	ゾメタ	1	3	0	0	1	1				0	0	2898	-40532	0
1	60	1	0	0		0	2	0	1	1	1				0	0	728	-41676	0
0	87	0	0	0		0	0	0	0	0	0				0	0	765	-42689	0
0	75	1	0	0		0	1	0	0	1	1			大腿骨頸部骨折	1	41	183	142	0
0	72	1	0	0		0	2	0	0	1	0				0	40928	323	-40605	0
0	61	0	1	1	ベネット	0	3	0	0	1	1				0	0	1106	-42340	0
0	74	0	1	1	ボナロン	0	0	0	0	0	1				0	0	630	-41438	0
0	78	1	0	0		0	5	0	0	0	0			椎体骨折	1	337	501	164	0
0	65	1	0	0		1	2	0	1	0	0			大腿骨頚部骨折	1	-40745	799	42	0
0	74	1	1	1	ベネット	0	1	0	0	1	1				0	0	263	-43171	0
1	80	1	0	0		0	1	0	0	1	1			大腿骨頚部骨折	1	-40890	217	151	0
1	57	1	0	0		0	3	0	0	1	1			椎体骨折	1	-40843	357	91	0
0	83	1	0	0		0	3	0	0	0	1				0	41596	266	-41330	0
0	81	1	0	0		0	1	0	0	1	1			大腿骨骨折	1	22	236	214	0
1	55	1	0	0		1	1	0	1	1	1			椎体骨折	1	-41309	54	45	0
1	77	1	0	0		0	2	0	1	1	1			椎体骨折	1	65	406	341	0
1	76	1	0	0		0	1	0	0	0	0			椎体骨折	1	-41978	1225	44	0
0	65	1	0	0		0	2	0	0	1	1				0	41940	265	-41675	0
1	76	1	0	0		0	0	0	0	1	0				0	0	691	-40885	0
0	82	1	0	0		0	1	0	0	0	0				0	41438	486	-40952	0
0	73	0	1	1	ボナロン、アルファロール	1	0	0	1	1	1				0	0	2016	-41421	0
0	83	0	0	0		0	0	1	0	0	1			椎体骨折	1	-43403	581	574	0
0	76	1	0	0		1	0	0	0	0	0			椎体骨折	1	-42444	2493	1482	0
1	69	1	1	1	アルファロール	0	1	0	0	0	0				0	0	631	-40946	0
0	67	0	0	0		0	0	0	0	1	0				0	0	364	-42899	0
0	82	1	0	0		0	4	0	0	0	0				0	0	538	-40963	0
0	61	0	1	1	ボナロン	0	0	0	0	0	0				0	0	2180	-41006	0
0	63	1	0	1	ゾメタ	1	1	0	0	1	1			椎体骨折	1	319	555	236	0
0	68	0	1	1	ボナロン、アルファロール	0	0	0	0	0	0				0	0	2204	-41012	0
0	65	0	1	1	プラリア、アルファロール	0	0	0	0	0	0				0	0	1988	-41212	0
0	73	1	0	0		0	2	0	0	0	0				0	0	1993	-41346	0
0	67	0	1	1	ボナロン、エディロール	0	0	0	0	0	0				0	0	2395	-41044	0
0	71	0	1	1	ボナロン、プラリア	0	0	1	0	1	0				0	0	2215	-41093	0
1	77	1	0	0		0	4	0	1	1	0				0	0	418	-41345	0
1	71	1	0	0		0	1	0	0	1	1				0	41689	334	-41355	0
0	77	2	0	0		0	3	0	0	1	0			椎体骨折	1	192	276	84	0
0	76	1	1	1	ベネット、アルファロール	0	1	1	0	1	1			椎体骨折	1	207	686	479	0
0	66	0	1	1	ベネット、アルファロール	0	0	0	0	1	0				0	0	2332	-41114	0
0	59	0	1	1	ボナロン、ロカルトロール	0	0	0	0	0	0				0	0	2203	-41145	0
0	69	0	1	1	ボナロン、エディロール	0	0	0	0	0	0				0	0	454	-41599	0
0	82	1	0	0		0	3	0	0	1	0				0	0	185	-41222	0
0	67	1	1	1	ベネット	0	5	0	0	1	1				0	0	765	-42673	0
0	70	1	0	0		0	2	0	1	1	1			椎体骨折	1	-41576	1809	207	0
0	71	0	0	0		0	0	0	0	0	0				0	0	2188	-41215	0
1	69	1	0	0		0	1	0	0	0	0			椎体骨折	1	-42264	1292	1037	0
0	64	0	1	1	ボナロン、エディロール	0	0	0	0	1	0				0	0	1695	-41570	0
0	69	0	1	1	プラリア	0	5	0	0	1	1			椎体骨折	1	-43416	1985	1985	0
0	71	0	1	1	ベネット、アルファロール	0	0	0	0	0	0			椎体骨折	1	-43221	1912	1814	0
1	70	1	0	0		0	2	0	1	1	1				0	41725	31	-41694	0
0	66	0	0	1	ランマーク	1	0	0	0	1	1				0	0	1880	-41558	0
0	70	0	1	1	ボナロン、ロカルトロール	0	0	0	0	0	0				0	0	1799	-41292	0
0	81	1	1	1	ベネット	0	2	0	1	1	1			肋骨骨折	1	186	706	520	0
0	79	1	0	0		0	2	0	0	0	0				0	43071	1438	-41633	0
1	58	1	0	0		0	1	0	0	1	1				0	0	998	-42415	0
0	80	1	0	0		0	4	0	0	0	0				0	0	395	-42801	0
0	61	0	1	1	ボナロン	0	0	0	1	0	0				0	0	1422	-41373	0
0	61	1	0	0		0	5	0	1	1	1			椎体骨折	1	-41761	427	427	0
0	64	0	1	1	ボナロン、アルファロール	0	0	0	0	1	1				0	0	1471	-41361	0
0	81	1	1	1	ボナロン	0	5	0	0	0	0				0	0	646	-41311	0
1	82	1	0	0		0	4	0	1	0	0				0	41661	300	-41361	0
0	58	0	1	1	ベネット、アルファロール	0	0	0	1	1	1				0	0	1625	-41838	0
0	56	0	1	1	ボナロン	0	0	0	0	1	1				0	0	1583	-41820	0
0	70	0	1	1	ボナロン	0	0	0	0	1	1			椎体骨折	1	-42506	2030	1075	0
0	86	0	0	0		0	0	0	0	0	0				0	0	1807	-41394	0
0	68	0	1	1	ボナロン	0	0	0	0	0	1				0	0	1071	-42209	0
1	53	1	0	0		0	1	0	0	1	1				0	0	632	-42808	0
0	62	1	0	0		0	1	0	1	1	1			椎体骨折	1	562	644	82	0
0	67	0	1	1	アルファロール	0	0	0	0	1	1				0	42827	348	-42479	0
1	68	1	0	0		0	1	0	1	1	1			椎体骨折	1	-41990	1765	308	0
0	55	0	1	1	ボナロン、エディロール	0	0	0	1	1	1				0	0	1392	-41774	0
0	75	1	0	0		0	4	0	0	0	0				0	0	259	-43164	0
0	64	0	1	1	アルファロール	0	0	0	0	1	1				0	0	1594	-41790	0
0	71	1	0	0		0	1	0	0	1	0			大腿骨骨折	1	38	589	551	0
0	70	1	0	0		0	2	0	1	1	1			椎体骨折	1	-42415	1454	621	0
0	77	0	1	1	ボナロン	0	1	0	0	0	0			椎体骨折	1	515	1281	831	0
0	63	0	1	1	ベネット、アルファロール	0	0	0	0	0	0				0	0	1547	-41838	0
0	81	0	1	1	ベネット	0	3	1	0	1	1			椎体骨折	0	-43391	1386	1338	0
0	65	0	1	1	ベネット	0	1	0	1	1	1				0	0	1491	-41904	0
1	63	2	0	1	ランマーク	1	2	0	1	1	0			大腿骨頚部骨折	0	399	481	82	0
1	71	1	0	0		0	2	0	1	1	1			椎体骨折	1	-42774	1223	609	0
1	75	1	0	0		0	1	0	1	1	1			椎体骨折	1	19	255	236	0
0	59	2	0	0		0	4	0	1	1	1				0	43116	314	-42802	0
0	62	0	1	1	ベネット	0	5	0	0	0	0				0	0	1687	-41729	0
0	67	0	1	1	ベネット	0	1	0	0	1	1				0	0	363	-42445	0
0	69	0	1	1	ボナロン、エディロール	0	0	0	1	0	0				0	0	210	-41822	0
0	63	0	1	1	ボナロン、アルファロール	0	0	0	1	1	1				0	0	1002	-42468	0
0	69	1	0	0		1	1	0	0	1	1				1	14	317	303	0
0	83	1	0	0		1	0	0	1	0	0				0	41926	252	-41674	0
0	69	0	1	1	ボナロン、アルファロール	0	0	0	0	0	0				0	0	721	-42445	0
1	80	2	0	0		0	1	0	0	1	0				1	5	544	539	0
1	76	1	0	0		0	1	0	0	1	1				0	42840	497	-42345	0
0	73	0	1	1	ボナロン、アルファロール	0	0	0	0	0	0				0	0	1188	-42236	0
1	72	1	0	0		0	4	0	1	1	1			肋骨骨折	1	35	196	161	0
0	70	0	1	1	ボナロン、エディロール	0	0	0	0	0	0				0	0	182	-41858	0
0	77	1	0	1	ボナロン	0	1	0	0	1	0				0	0	1532	-41871	0
0	65	0	1	1	ボナロン	0	3	0	0	1	1				0	0	1150	-42303	0
0	57	0	0	0		0	0	0	0	0	0				0	0	1442	-41887	0
0	64	1	0	0		0	3	0	0	1	0				0	0	1065	-41911	0
0	84	1	0	0		0	1	0	0	0	0				0	0	1372	-41927	0
0	77	1	0	0		0	2	0	0	1	1			椎体骨折	1	191	417	226	0
0	66	0	1	1	ボナロン、アルファロール	0	0	0	0	0	0				0	0	1015	-41964	0
0	70	1	0	0		0	1	0	1	1	1				0	0	754	-42726	0
1	69	1	0	0		0	1	0	1	1	0			椎体骨折	1	30	250	220	0
0	83	1	0	0		0	2	0	1	1	1			椎体骨折	1	8	742	734	0
1	61	1	0	0		1	3	0	0	1	1			肋骨骨折	1	176	459	173	0
0	73	1	0	0		0	2	0	0	0	0			椎体骨折	1	-42395	1517	461	0
0	67	1	0	0		0	2	1	0	1	0			椎体骨折	1	-43215	1001	799	0
0	71	1	0	0		0	2	1	0	0	0				0	0	1273	-42138	0
0	66	1	0	1	ゾメタ	1	0	0	0	1	1			椎体骨折	1	59	499	440	0
1	59	1	1	1	ベネット	0	1	0	0	1	1			椎体骨折	1	-43147	382	84	0
0	77	1	0	0		0	5	0	0	0	0			椎体骨折	1	-43227	1340	1147	0
0	66	1	1	1	ベネット	0	1	0	0	1	1			椎体骨折	1	15	187	172	0
0	63	0	1	1	ボナロン、アルファロール	0	0	0	0	0	0				0	0	1239	-42206	0
0	70	0	0	0		0	0	0	0	0	0				0	0	1225	-42198	0
1	53	1	0	0		1	3	0	0	1	1				0	0	1267	-42149	0
0	74	1	1	1	アクトネル	0	3	0	0	1	0				0	0	904	-42515	0
0	71	1	0	0		0	2	0	0	0	0			椎体骨折	1	-42541	184	67	0
0	40	1	0	0		0	4	0	1	0	0				0	0	401	-42262	0
0	77	1	1	1	グラケー、ワンアルファ	0	2	0	0	1	0				0	0	617	-42173	0
0	63	0	0	0		0	0	0	0	1	1				0	0	839	-42633	0
0	74	1	1	1	ベネット	0	1	0	0	1	1				0	43311	189	-43122	0
0	77	1	0	0		0	3	0	0	1	1			椎体骨折	1	-42462	1160	183	0
0	77	1	0	0		0	5	0	1	1	1			椎体骨折	1	-42765	1128	454	0
0	76	0	2	1	プラリア	0	0	0	0	0	0				0	0	1029	-42381	0
1	67	1	0	0		0	1	0	0	1	1			椎体骨折	1	14	238	224	0
0	65	0	0	0		0	0	0	0	0	0				0	0	1025	-42373	0
0	68	1	0	0		0	1	0	1	1	1			椎体骨折	1	325	458	133	0
0	68	2	0	0		0	1	1	0	1	1			椎体骨折	1	-43326	526	474	0
0	82	1	0	0		0	2	0	0	1	1			椎体骨折	1	-42513	225	172	0
0	55	1	1	1	ベネット	0	2	0	1	1	1				0	0	748	-42670	0
0	69	1	0	0		0	2	0	0	1	1				0	0	471	-42941	0
1	65	1	0	0		0	1	0	1	1	1			椎体骨折	1	-43409	562	447	0
0	64	1	1	1	ベネット	0	1	0	0	1	1			椎体骨折	1	-43126	780	468	0
0	75	0	0	0		0	0	0	0	0	0				0	0	455	-42829	0
0	56	1	0	1	ランマーク	1	2	0	0	1	1				0	0	291	-43155	0
0	77	0	0	0		1	0	0	1	1	1			椎体骨折	1	-42979	436	401	0
1	42	1	1	1	ボナロン	0	3	0	0	1	1				0	43397	799	-42598	0
1	71	1	0	0		0	1	0	1	1	0			大腿骨骨折	1	-43306	1055	889	0
0	67	2	2	1	テリボン	0	1	0	1	1	1			右大腿骨頚部骨折	1	-42780	1070	377	0
0	70	0	1	1	ベネット	0	2	0	0	0	0				0	0	437	-43035	0
1	83	1	1	1	ボナロン、エディロール	0	1	0	0	1	0			椎体骨折	1	-42957	633	188	0
0	75	0	0	0		0	1	1	1	1	1				0	0	924	-42545	0
1	70	2	0	0		0	0	0	1	1	0				0	0	812	-42639	0
0	73	0	2	1	プラリア	0	0	0	0	0	0				0	0	699	-42669	0
0	72	0	2	1	プラリア	0	1	0	0	0	0				0	0	853	-42599	0
1	81	1	0	0		0	2	0	1	1	1				0	43010	81	-42929	0
0	85	1	0	0		0	4	1	0	0	0				0	0	592	-42730	0
1	75	1	0	0		0	1	1	1	1	1				0	42965	223	-42741	0
0	61	0	1	1	ボナロン、アルファロール	0	0	0	0	1	1				0	0	718	-42665	0
1	75	1	0	0		1	0	0	1	1	0			椎体骨折	1	679	779	100	0
0	80	1	0	0		0	0	0	0	1	1				1	43147	225	-42922	0
0	65	2	0	0		0	1	0	0	1	0			肋骨骨折	1	-612	396	275	0
1	81	1	0	0		0	3	0	0	1	1			椎体骨折	1	189	324	111	0
0	70	1	0	0		0	3	0	0	1	1			椎体骨折	1	-42867	531	65	0
0	68	0	1	1	ベネット、アルファロール	0	0	0	0	0	0				0	0	465	-42954	0
1	77	1	0	0		0	4	1	1	1	1			椎体骨折	1	-43049	599	425	0
1	64	1	0	0		0	2	0	0	1	1				0	0	422	-43024	0
1	75	1	0	0		0	1	0	0	0	0				0	0	184	-43136	0
0	64	0	1	1	ボナロン	0	0	0	0	0	0				0	0	357	-43087	0
0	79	1	0	0		1	3	0	0	1	1				0	0	401	-43010	0
1	89	1	0	0		0	4	0	0	0	0				0	0	399	-43040	0
1	66	2	0	0		0	2	1	1	0	0			椎体骨折	1	-43311	415	245	0
1	61	1	0	1	ランマーク	1	2	0	1	1	1				0	43321	189	-43132	0
0	91	1	1	1	ベネット、グラケー	0	3	0	0	1	1			椎体骨折	1	-43459	277	277	0
0	74	0	1	1	ベネット、アルファロール	0	0	0	0	0	0			詳細不明	1	-41852	1769	408	0
0	83	1	0	0		0	5	0	0	1	1			椎体骨折	1	152	315	163	0
0	82	1	0	0		0	1	0	0	1	1				0	42163	315	-41848	0
1	73	1	1	1	ボナロン	1	2	0	0	1	1			椎体骨折	1	31	1365	1334	0
0	71	1	0	0		1	0	0	0	0	1			椎体骨折	1	-43515	1401	1485	0
0	65	0	0	0		0	0	0	0	0	0			椎体骨折	1	-43385	2226	2222	0
0	58	2	0	0		0	1	0	0	0	0				0	0	3178	-40294	0
0	75	0	1	1	ボナロン	0	0	0	0	0	0			椎体骨折	1	-43403	644	644	0
0	69	1	0	0		0	1	0	0	0	0				0	0	2850	-40569	0
0	72	1	1	1	アクトネル	0	0	1	1	1	1				0	0	679	-42776	0
0	64	1	1	1	ボナロン	0	0	0	0	0	0				0	0	2628	-40725	0
0	57	1	1	1	ゾメタ	1	3	0	0	1	1			大腿骨非定形骨折	1	-41878	3241	1647	0	ゾメタによる非定形骨折
0	84	1	0	0		0	1	0	0	1	0			椎体骨折	1	964	1155	191	0
0	67	1	0	0		0	4	0	0	0	0			椎体骨折	1	-40588	1473	84	0
0	93	1	1	1	ボナロン、ワンアルファ	0	3	0	0	0	0				0	0	614	-42810	0
0	72	1	0	0		0	2	0	0	1	1				0	42788	195	-42593	0
0	71	0	1	1	ベネット、アルファロール	0	0	0	0	0	0				0	0	765	-42067	0
0	69	1	1	1	ベネット	0	0	1	0	0	0			椎体骨折	1	-43435	2117	2129	0
0	63	0	1	1	ベネット	0	0	0	1	0	0				0	0	1425	-42013	0
0	67	1	0	0		0	4	0	1	0	0			椎体骨折	1	-42786	1014	374	0
0	61	1	0	0		0	3	0	0	1	1			恥骨骨折	1	6	792	786	0
1	67	1	0	0		1	0	0	0	0	1				0	0	2963	-40448	0
0	60	0	1	1	ベネット、アルファロール	0	0	0	0	0	0				0	0	1092	-42025	0
0	63	0	1	1	アクトネル	0	0	0	0	0	0			大腿骨骨折	1	-42522	672	201	0
0	69	0	1	1	ベネット	0	0	1	0	0	0				0	0	391	-42901	0
0	74	1	1	1	アルファロール	0	0	0	0	1	1				0	42299	274	-42025	0
1	82	1	0	0		1	3	0	0	1	1			椎体骨折	1	213	1529	1316	0
0	80	0	0	0		0	0	0	0	0	0				0	0	945	-41918	0
0	61	2	0	1	ゾメタ	1	0	0	1	1	1			上腕骨骨折	1	-41075	1530	864	1
0	69	1	0	0		1	2	0	1	0	1			大腿骨骨折	1	-40218	976	928	0
1	83	0	0	0		0	5	0	0	0	0			椎体骨折	1	-43409	546	546	0
0	59	0	1	1	アルファロール	0	0	0	1	0	0				0	0	2048	-41368	0
1	72	1	0	0		0	1	1	0	1	0				0	40729	691	-40038	0
0	51	0	1	1	ボナロン、アルファロール	0	0	0	0	1	0				0	0	625	-42808	0
